# Supplementary material for: Radiomultiomics: quantitative CT clusters of severe asthma associated with multiomics
Source: Eur Respir J. 2024 Nov 21;64(5):2400207. doi: 10.1183/13993003.00207-2024 (PMC11579543; doi:10.1183/13993003.00207-2024)
Supplement: Supplementary file 2 [file ERJ-00207-2024.Table_S3.xlsx]

## Sheet: Supplementary Excel File 1.csv
Table S3. Differential gene and protein expression analysis across and between the radiomultiomic associated clusters (RACs): RAC1
term.id	term.name	adjusted.p.val	term.size	overlap	evidence	Genes_Blood	Genes_Bronchial.Biopsy._mRNA	Genes_Bronchial.Brushing_mRNA	Genes_Nasal.Brushing_mRNA	Genes_Sputum_mRNA	Genes_Plasma.HUMAN_PROTEIN_ATLAS.	Genes_Serum_somaSCAN	Genes_Sputum_somaSCAN	Genes_Sputum_LCMSMS
REACTOME_EXTRINSIC_PATHWAY_OF_FIBRIN_CLOT_FORMATION	EXTRINSIC PATHWAY OF FIBRIN CLOT FORMATION	0.049747853	5	c("F7", "TFPI")	c("Serum_somaSCAN", "Sputum_somaSCAN")	NA	NA	NA	NA	NA	NA	c("F7", "TFPI")	c("F10", "F9")	NA
REACTOME_COMPLEMENT_CASCADE	COMPLEMENT CASCADE	0.049747853	115	c("C9", "C1S", "CFI")	Serum_somaSCAN	NA	NA	NA	NA	NA	NA	c("CFH", "CFI", "C5", "C9", "C1S", "CFD")	NA	NA
REACTOME_SIGNALING_BY_LEPTIN	SIGNALING BY LEPTIN	0.049747853	11	c("LEP", "LEPR")	combined	NA	NA	NA	NA	NA	NA	NA	NA	NA
