# Supplementary material for: Radiomultiomics: quantitative CT clusters of severe asthma associated with multiomics
Source: Eur Respir J. 2024 Nov 21;64(5):2400207. doi: 10.1183/13993003.00207-2024 (PMC11579543; doi:10.1183/13993003.00207-2024)
Supplement: Supplementary file 3 [file ERJ-00207-2024.Table_S4.xlsx]

## Sheet: Supplementary Excel File 2.csv
Table S4. Differential gene and protein expression analysis across and between the radiomultiomic associated clusters (RACs): RAC2
term.id	term.name	adjusted.p.val	term.size	overlap	evidence	Genes_Blood	Genes_Bronchial.Biopsy._mRNA	Genes_Bronchial.Brushing_mRNA	Genes_Nasal.Brushing_mRNA	Genes_Sputum_mRNA	Genes_Plasma.HUMAN_PROTEIN_ATLAS.	Genes_Serum_somaSCAN	Genes_Sputum_somaSCAN	Genes_Sputum_LCMSMS
REACTOME_GPVI_MEDIATED_ACTIVATION_CASCADE	GPVI MEDIATED ACTIVATION CASCADE	0.00999782	35	c("FYN", "CLEC1B", "PDPK1")	c("Serum_somaSCAN", "Sputum_somaSCAN")	NA	NA	NA	NA	NA	NA	c("PTPN6", "LYN", "FYN", "PDPK1", "CLEC1B", "GP6")	c("CLEC1B", "PDPK1", "RAC1", "FYN")	NA
REACTOME_SIGNALING_BY_ERBB2	SIGNALING BY ERBB2	0.034400323	50	c("FYN", "SRC", "MATK")	Serum_somaSCAN	NA	NA	NA	NA	NA	NA	c("FYN", "SRC", "PRKCD", "PRKCA", "SHC1", "ERBB4", "YES1", "PLCG1", "NRG1")	NA	NA
REACTOME_SIGNALING_BY_SCF_KIT	SIGNALING BY SCF KIT	0.00999782	43	c("TEC", "FYN", "SRC", "FER")	Serum_somaSCAN	NA	NA	NA	NA	NA	NA	c("PTPN6", "LYN", "FYN", "SRC", "FER", "TEC", "RAC1", "PRKCA", "PTPN11", "JAK2", "YES1", "MMP9")	NA	NA
REACTOME_REGULATION_OF_KIT_SIGNALING	REGULATION OF KIT SIGNALING	0.03987979	16	c("FYN", "SRC")	Serum_somaSCAN	NA	NA	NA	NA	NA	NA	c("PTPN6", "LYN", "FYN", "SRC")	NA	NA
REACTOME_COMPLEMENT_CASCADE	COMPLEMENT CASCADE	0.028078584	115	c("C9", "C3", "CFI")	c("Serum_somaSCAN", "Sputum_somaSCAN")	NA	NA	NA	NA	NA	NA	c("CFI", "C9", "CFH", "C5", "CD55", "C3", "FCN1", "CRP")	c("CRP", "C3")	NA
REACTOME_PECAM1_INTERACTIONS	PECAM1 INTERACTIONS	0.034400323	12	c("FYN", "SRC")	c("Serum_somaSCAN", "Sputum_somaSCAN")	NA	NA	NA	NA	NA	NA	c("PTPN6", "LYN", "FYN", "SRC", "PTPN11", "YES1", "PLCG1")	c("PECAM1", "FYN", "PLCG1")	NA
REACTOME_REGULATION_OF_INSULIN_LIKE_GROWTH_FACTOR_IGF_TRANSPORT_AND_UPTAKE_BY_INSULIN_LIKE_GROWTH_FACTOR_BINDING_PROTEINS_IGFBPS	REGULATION OF INSULIN LIKE GROWTH FACTOR IGF TRANSPORT AND UPTAKE BY INSULIN LIKE GROWTH FACTOR BINDING PROTEINS IGFBPS	0.00999782	124	c("FSTL3", "C3", "GPC3", "SPARCL1")	c("Serum_somaSCAN", "Sputum_somaSCAN")	NA	NA	NA	NA	NA	NA	c("FSTL3", "C3", "CST3", "IL6", "PLG", "FGG", "SPARCL1", "F5", "IGFBP6")	c("C3", "MFGE8", "FN1", "PAPPA", "ALB", "GPC3", "SPARCL1", "F2", "FGG", "MEPE")	NA
REACTOME_COSTIMULATION_BY_THE_CD28_FAMILY	COSTIMULATION BY THE CD28 FAMILY	0.036258112	74	c("FYN", "PDPK1", "SRC")	Serum_somaSCAN	NA	NA	NA	NA	NA	NA	c("PTPN6", "LYN", "FYN", "SRC", "PDPK1", "CSK")	NA	NA
REACTOME_CD28_CO_STIMULATION	CD28 CO STIMULATION	0.00999782	33	c("FYN", "PDPK1", "SRC")	c("Serum_somaSCAN", "Sputum_somaSCAN")	NA	NA	NA	NA	NA	NA	c("LYN", "FYN", "SRC", "PDPK1")	c("PDPK1", "RAC1", "FYN", "CD86")	NA
REACTOME_CD28_DEPENDENT_PI3K_AKT_SIGNALING	CD28 DEPENDENT PI3K AKT SIGNALING	0.03990917	22	c("FYN", "PDPK1")	Serum_somaSCAN	NA	NA	NA	NA	NA	NA	c("FYN", "PDPK1")	NA	NA
REACTOME_EPHA_MEDIATED_GROWTH_CONE_COLLAPSE	EPHA MEDIATED GROWTH CONE COLLAPSE	0.00999782	29	c("FYN", "SRC", "EFNA5")	Serum_somaSCAN	NA	NA	NA	NA	NA	NA	c("LYN", "FYN", "SRC", "EFNA5", "EFNA4", "EPHA2")	NA	NA
REACTOME_EPHRIN_SIGNALING	EPHRIN SIGNALING	0.047694246	19	c("FYN", "SRC")	Serum_somaSCAN	NA	NA	NA	NA	NA	NA	c("FYN", "SRC", "EPHB4", "RAC1", "EPHB2", "EPHB6")	NA	NA
REACTOME_EPH_EPHRIN_MEDIATED_REPULSION_OF_CELLS	EPH EPHRIN MEDIATED REPULSION OF CELLS	0.030689071	51	c("FYN", "SRC", "EFNA5")	Serum_somaSCAN	NA	NA	NA	NA	NA	NA	c("LYN", "FYN", "SRC", "EFNA5", "EPHB4", "EFNA4", "EPHA2", "RAC1", "EPHB2", "YES1", "MMP9", "EPHB6")	NA	NA
REACTOME_DCC_MEDIATED_ATTRACTIVE_SIGNALING	DCC MEDIATED ATTRACTIVE SIGNALING	0.034640479	14	c("FYN", "SRC")	c("Serum_somaSCAN", "Sputum_somaSCAN")	NA	NA	NA	NA	NA	NA	c("FYN", "SRC")	c("PTK2", "NCK1", "RAC1", "FYN")	NA
REACTOME_SYNTHESIS_SECRETION_AND_DEACYLATION_OF_GHRELIN	SYNTHESIS SECRETION AND DEACYLATION OF GHRELIN	0.034640479	19	c("LEP", "PLA2G7")	Serum_somaSCAN	NA	NA	NA	NA	NA	NA	c("PLA2G7", "LEP")	NA	NA
REACTOME_INTERLEUKIN_3_INTERLEUKIN_5_AND_GM_CSF_SIGNALING	INTERLEUKIN 3 INTERLEUKIN 5 AND GM CSF SIGNALING	0.034640479	48	c("TEC", "FYN")	c("Serum_somaSCAN", "Sputum_somaSCAN")	NA	NA	NA	NA	NA	NA	c("PTPN6", "LYN", "FYN", "TEC", "SHC1", "IL3RA", "IL5", "PRKACA", "PTPN11", "JAK2", "YES1")	c("JAK2", "SHC1", "IL3RA", "FYN", "CSF2")	NA
REACTOME_VEGFR2_MEDIATED_CELL_PROLIFERATION	VEGFR2 MEDIATED CELL PROLIFERATION	0.047694246	19	c("PDPK1", "SRC")	c("Serum_somaSCAN", "Sputum_somaSCAN")	NA	NA	NA	NA	NA	NA	c("SRC", "PDPK1", "PRKCD", "PRKCA", "PRKCB", "SPHK1", "PLCG1")	c("PDPK1", "SPHK1", "PLCG1")	NA
REACTOME_PLATELET_ACTIVATION_SIGNALING_AND_AGGREGATION	PLATELET ACTIVATION SIGNALING AND AGGREGATION	0.013171739	261	c("FYN", "CLEC1B", "PDPK1", "ECM1", "SRC", "A2M")	c("Serum_somaSCAN", "Sputum_somaSCAN")	NA	NA	NA	NA	NA	NA	c("PTPN6", "LYN", "FYN", "SRC", "CFL1", "PDPK1", "CLEC1B", "CSK", "PRKCQ", "RARRES2", "GP6", "CD36", "PRKCD", "PLG", "FGG", "RAC1", "PRKCA", "SPARC", "SHC1", "SERPINA4", "PRKCB", "F5", "PTPN11", "ECM1", "SERPING1", "TF", "SOD1")	c("SERPINE1", "CLEC1B", "PTK2", "PECAM1", "FN1", "PDPK1", "LGALS3BP", "RAC1", "ALB", "SHC1", "HGF", "F2", "TGFB1", "TIMP3", "FGG", "VWF", "FYN", "PRKCQ", "TGFB3", "ECM1")	NA
REACTOME_ACTIVATED_NTRK2_SIGNALS_THROUGH_FYN	ACTIVATED NTRK2 SIGNALS THROUGH FYN	0.016114585	7	c("FYN", "SRC")	c("Serum_somaSCAN", "Sputum_somaSCAN")	NA	NA	NA	NA	NA	NA	c("FYN", "SRC", "NTRK2", "RAC1")	c("BDNF", "RAC1", "FYN")	NA
