# Supplementary material for: Radiomultiomics: quantitative CT clusters of severe asthma associated with multiomics
Source: Eur Respir J. 2024 Nov 21;64(5):2400207. doi: 10.1183/13993003.00207-2024 (PMC11579543; doi:10.1183/13993003.00207-2024)
Supplement: Supplementary file 4 [file ERJ-00207-2024.Table_S5.xls]

## Sheet: Supplementary Excel File 3
Table S5. Differential gene and protein expression analysis across and between the radiomultiomic associated clusters (RACs): RAC3
term.id	term.name	adjusted.p.val	term.size	overlap	evidence	Genes_Blood	Genes_Bronchial.Biopsy._mRNA	Genes_Bronchial.Brushing_mRNA	Genes_Nasal.Brushing_mRNA	Genes_Sputum_mRNA	Genes_Plasma.HUMAN_PROTEIN_ATLAS.	Genes_Serum_somaSCAN	Genes_Sputum_somaSCAN	Genes_Sputum_LCMSMS
REACTOME_SIGNALING_BY_ERBB2_IN_CANCER	SIGNALING BY ERBB2 IN CANCER	0.0358057	26	c("ERBB2"PIK3CA"SHC1")	c("Sputum_mRNA"Serum_somaSCAN")	NA	NA	NA	NA	c("PIK3CA"ERBB2")	NA	c("SHC1"ERBB4"EGFR"ERBB2")	NA	NA
REACTOME_CYTOKINE_SIGNALING_IN_IMMUNE_SYSTEM	CYTOKINE SIGNALING IN IMMUNE SYSTEM	0.0392511	719	c("IL1RL1"CASP3"TEC"CA1"CFL1"MMP9"TNFRSF11A"BCL2L1"CSF1"PIK3CA"PSMA2"SHC1"UBE2N")	c("Sputum_mRNA"Plasma.HUMAN_PROTEIN_ATLAS."Serum_somaSCAN"Sputum_somaSCAN")	NA	NA	NA	NA	c("PIK3CA"RAE1"TRIM10"CXCL2"YES1"IFI35"TNFSF9"PSMD5"OAS3"GATA3"SDC1"IFIT3"KPNA2"CA1"SMAD3"AGER"IL32"IL5RA"IL17RE"NUP160"OAS1"BCL2L1"CCR1"HLA-F"GRB2"PSMA2"TCP1"SOX2"SOCS2"RORA"SYK"MAP2K1"TRIM31"CSF1"XAF1"HLA-DPA1"STAT1"IL10RB"HLA-B"PTPN23"STAT2"PSMA1"PSMD6"IL2RB"PSMB8"CD4"IL4"FCER2"IL2"HAVCR2"MUC1"IL21R"OSMR"IL25"DUSP3"IFIT1"PSMC4"PSME2""PSMD10""GBP3""EDA""ATF2""CRLF2""RSAD2""PSMD14""PTPN1""CUL5""…	c("TSLP"NFKB2"NOS2"MMP9"MMP1"CCL11"IFNG"IRF5"HSP90B1"ANXA2")	c("CFL1"UBE2N"SHC1"PTPN11"CSK"PPIA"PRKACA"EIF4G2"RPS6KA3"TEC"TNFRSF11A"KPNB1"PTPN6"ABL2"TNFSF8"IL2RG"CAMK2B"IL5"CAMK2D"CNTFR"IL6ST"LYN"CA1"HMGB1"RPS27A"IL2"PRLR"CRK"MAPK9"ICAM1"PSMA6"MAPK1"IL1R1"MMP2"IL13RA1"PSMA2"DUSP3"IL6R"IL27RA"IL18BP"CASP3"FLT3"TYK2"TNFRSF13C"MAPK3"PRKCD"CD36"TNFSF15"IL22"CRLF2"PSME1"CAMK2A"BCL2L1"JAK2"SOD1"LCK"MMP9""CCL2""IL22RA2""FN1""EDA""IL6""HNRNPA2B1""TNFRSF12A""CSF1R"…	c("CTSG"TNFRSF8"CD36"CCL2"FCGR1A"CSF3R"IL1RL1"TNFSF4"IL16"TGFB1"IL15RA")	NA
REACTOME_EXTRINSIC_PATHWAY_OF_FIBRIN_CLOT_FORMATION	EXTRINSIC PATHWAY OF FIBRIN CLOT FORMATION	0.0202464	5	c("F3"TFPI")	combined	NA	NA	NA	NA	NA	NA	NA	NA	NA
REACTOME_FORMATION_OF_FIBRIN_CLOT_CLOTTING_CASCADE	FORMATION OF FIBRIN CLOT CLOTTING CASCADE	0.0327414	39	c("A2M"F3")	Sputum_mRNA	NA	NA	NA	NA	c("PRCP"A2M"PF4"F3"FGG"F12"GP9"FGA")	NA	NA	NA	NA
REACTOME_SIGNALING_BY_SCF_KIT	SIGNALING BY SCF KIT	0.00364513	43	c("TEC"MMP9"PIK3CA"RAC1"KIT")	Serum_somaSCAN	NA	NA	NA	NA	NA	NA	c("RAC1"PTPN11"TEC"PTPN6"FER"LYN"PRKCA"SRC"JAK2"LCK"MMP9"FYN")	NA	NA
REACTOME_DEGRADATION_OF_THE_EXTRACELLULAR_MATRIX	DEGRADATION OF THE EXTRACELLULAR MATRIX	0.0203044	140	c("A2M"CASP3"DCN")	c("Bronchial.Biopsy._mRNA"Bronchial.Brushing_mRNA"Plasma.HUMAN_PROTEIN_ATLAS."Serum_somaSCAN")	NA	c("DCN"CTSB"TIMP2"CTSK"COL1A2"MMP24"ADAMTS5"MMP9"COL1A1"HTRA1"MMP16"A2M"CTSS"CASP3"LAMC2"COL12A1"COL10A1"COL8A1"LAMC1"COL14A1"KLKB1"COL6A3"COL6A1"CAPN5"MMP2"FN1"COL3A1"CAPN3"CAPNS1"COL15A1"FBN1"COL5A2"MMP15")	c("LAMA3"MMP24"FN1"LAMC2"ADAMTS4")	NA	NA	c("MMP9"MMP1"MMP10"A2M")	c("COL23A1"MMP2"BSG"CASP3"MMP12"KLK7"MMP17"ADAMTS5"MMP9"FN1"CTSB"MMP10")	NA	NA
REACTOME_EXTRACELLULAR_MATRIX_ORGANIZATION	EXTRACELLULAR MATRIX ORGANIZATION	0.00587707	301	c("A2M"CASP3"DCN"JAM2"DDR2"MMP9"BMP4"MMP24"PPIB"COL14A1")	c("Bronchial.Biopsy._mRNA"Bronchial.Brushing_mRNA"Sputum_mRNA"Serum_somaSCAN"Sputum_somaSCAN")	NA	c("DCN"ITGA6"LAMA4"DDR2"FBLN1"CTSB"LTBP2"DST"LTBP4"TIMP2"FMOD"CTSK"COL1A2"MMP24"ADAMTS5"PCOLCE"BMP2"JAM2"VWF"BMP4"PLOD3"MMP9"MUSK"COL1A1"SDC2"HTRA1"MMP16"A2M"TNXB"CTSS"BGN"FBLN5"CRTAP"CASP3"LAMC2"ITGB1"COL12A1"COL10A1"MFAP4"COL8A1"P4HB"LAMC1"EFEMP2"ITGB8"COL14A1"NID2"TNR"DDR1"KDR"KLKB1"JAM3"COL6A3"SPARC"COL6A1"CAPN5"PECAM1"THBS1"LUM""MMP2""VCAM1""IBSP""FN1""ITGB2""F11R""COL3A1""CAPN3""ITGA11""CAP…	c("LAMA3"BMP4"MMP24"FN1"LTBP2"PLOD2"LAMC2"ADAMTS4")	NA	c("COL6A6"TNC"CRTAP"COL9A2"JAM2"SDC1"CAPN12"A2M"LAMA2"COL11A1"ADAMTS2"ADAMTS18")	NA	c("COL23A1"DMP1"PPIB"PRKCA"ICAM1"MMP2"JAM3"BSG"CASP3"JAM2"BMP10"MMP12"KLK7"MMP17"ADAMTS5"MMP9"FN1"CTSB"MMP10")	c("CTSG"SERPINE1"THBS1"CTSB"TGFB1"PECAM1"HAPLN1"BGN")	NA
REACTOME_SIGNALING_BY_NTRKS	SIGNALING BY NTRKS	0.0238926	134	c("F3"ID4"PIK3CA"SHC1"RAC1"NTRK2")	Serum_somaSCAN	NA	NA	NA	NA	NA	NA	c("RAC1"SHC1"PTPN11"RPS6KA3"ADCYAP1"CRK"MAPK1"DUSP3"MAPK3"SRC"NTRK2"NTRK3")	NA	NA
REACTOME_NEGATIVE_REGULATION_OF_THE_PI3K_AKT_NETWORK	NEGATIVE REGULATION OF THE PI3K AKT NETWORK	0.0148547	113	c("IL1RL1"ERBB2"INSR"PIK3CA"RAC1"KIT")	c("Sputum_mRNA"Serum_somaSCAN")	NA	NA	NA	NA	c("PIK3CA"INSR"ERBB2")	NA	c("RAC1"PTPN11"AREG"ERBB4"EGFR"FGF16"MAPK1"FGF10"FLT3"INSR"ERBB2"MAPK3"FGFR1"SRC"FGF9"MET"FGF20"LCK")	NA	NA
REACTOME_DAP12_SIGNALING	DAP12 SIGNALING	0.0434071	29	c("PIK3CA"SHC1"RAC1")	c("Sputum_mRNA"Serum_somaSCAN")	NA	NA	NA	NA	PIK3CA	NA	c("RAC1"SHC1"BTK")	NA	NA
REACTOME_EPH_EPHRIN_SIGNALING	EPH EPHRIN SIGNALING	0.0203044	92	c("EFNA5"MYH14"CFL1"MMP9")	Serum_somaSCAN	NA	NA	NA	NA	NA	NA	c("CFL1"RAC1"LYN"MMP2"EFNA5"EFNA4"EPHB2"EPHB4"SRC"EPHA10"MMP9"EPHA2"FYN")	NA	NA
REACTOME_SEMAPHORIN_INTERACTIONS	SEMAPHORIN INTERACTIONS	0.00191737	64	c("NRP1"SEMA6A"ERBB2"MYH14"CFL1")	c("Bronchial.Biopsy._mRNA"Sputum_mRNA"Serum_somaSCAN")	NA	c("ARHGEF12"NRP1"PLXND1"MYL12B"ARHGEF11"MYH14")	NA	NA	c("ERBB2"SEMA6A"MYH14"PLXNA2"RHOB"MYL12B")	NA	c("CFL1"RAC1")	NA	NA
REACTOME_L1CAM_INTERACTIONS	L1CAM INTERACTIONS	0.0364974	121	c("NRP1"CNTN1"L1CAM")	c("Bronchial.Biopsy._mRNA"Serum_somaSCAN")	NA	c("CNTN1"NRP1"SCN7A"FGFR1"SPTBN1"DCX"RPS6KA5"SPTAN1"DPYSL2"ITGB1"HSPA8"RAC1"TUBA1C"CD24"SRC"TUBB3"AP2A1"LAMC1"SCN3B"EZR"ALCAM"ANK1"AP2A2"NFASC"SCN11A"CSNK2A1"CHL1"DLG4"RPS6KA1"L1CAM"RDX"DNM3"EPHB2"TUBA1B"ITGA1")	NA	NA	NA	NA	c("RAC1"CNTN1"RPS6KA3"ALCAM"EGFR"MAPK1"EPHB2"MAPK3"FGFR1"SRC")	NA	NA
REACTOME_SEMA3A_PAK_DEPENDENT_AXON_REPULSION	SEMA3A PAK DEPENDENT AXON REPULSION	0.0168662	16	c("NRP1"CFL1"RAC1")	Serum_somaSCAN	NA	NA	NA	NA	NA	NA	c("CFL1"RAC1")	NA	NA
REACTOME_SEMA4D_IN_SEMAPHORIN_SIGNALING	SEMA4D IN SEMAPHORIN SIGNALING	0.0327414	24	c("ERBB2"MYH14"RAC1")	c("Bronchial.Biopsy._mRNA"Sputum_mRNA")	NA	c("ARHGEF12"MYL12B"ARHGEF11"MYH14"RAC1"ROCK1"ROCK2")	NA	NA	c("ERBB2"MYH14"RHOB"MYL12B")	NA	NA	NA	NA
REACTOME_SIGNAL_TRANSDUCTION_BY_L1	SIGNAL TRANSDUCTION BY L1	0.0245126	21	c("NRP1"L1CAM"RAC1")	Serum_somaSCAN	NA	NA	NA	NA	NA	NA	c("RAC1"EGFR"MAPK1"MAPK3"FGFR1")	NA	NA
REACTOME_SIGNALING_BY_INTERLEUKINS	SIGNALING BY INTERLEUKINS	0.00722661	463	c("IL1RL1"CASP3"TEC"CA1"CFL1"MMP9"BCL2L1"CSF1"PIK3CA"PSMA2"SHC1"UBE2N")	c("Bronchial.Biopsy._mRNA"Sputum_mRNA"Plasma.HUMAN_PROTEIN_ATLAS."Serum_somaSCAN"Sputum_somaSCAN")	NA	c("VAMP2"VIM"IL1R2"IL6R"BCL2L1"PSMB3"COL1A2"PPP2R1B"CSF1"TXLNA"UBB"PSMB10"MMP9"PSMC4"CASP1"MUC1"RPS6KA5"SOD2"SOCS5"PSMD8"MEF2C"VEGFA"HCK"CA1"PIK3R2"IL5RA"CASP3"ALOX15"PSMB5"GSDMD"ITGB1"HSPA8"CCL2"IL20RB"CRKL"SHC1"PTAFR"IL2"IRAK3"PIK3R1"P4HB"BCL6"LGALS9"PSMA4"PIK3CD"PSMB1"HSP90AA1"IL6ST"UBC"MAPK10"JAK1"NKIRAS2"S100A12"RORA"MEF2A"SMARCA4"IL1RN""TAB3""PELI3""AKT1""STX3""PSMA6""PSMD4""MMP2""CCL19""VC…	NA	NA	c("PIK3CA"CXCL2"YES1"PSMD5"GATA3"SDC1"CA1"SMAD3"AGER"IL32"IL5RA"IL17RE"BCL2L1"CCR1"GRB2"PSMA2"TCP1"SOX2"SOCS2"RORA"SYK"MAP2K1"CSF1"STAT1"IL10RB"PTPN23"STAT2"PSMA1"PSMD6"IL2RB"PSMB8"CD4"IL4"FCER2"IL2"HAVCR2"MUC1"IL21R"OSMR"IL25"DUSP3"PSMC4"PSME2"PSMD10"ATF2"CRLF2"PSMD14"CRK"PSMD2"PSMB9"IL7"IL1RL2"HGF")	c("TSLP"NFKB2"NOS2"MMP9"MMP1"CCL11"IFNG"HSP90B1"ANXA2")	c("CFL1"UBE2N"SHC1"PTPN11"PPIA"PRKACA"RPS6KA3"TEC"PTPN6"IL2RG"IL5"CNTFR"IL6ST"LYN"CA1"HMGB1"RPS27A"IL2"CRK"MAPK9"ICAM1"PSMA6"MAPK1"IL1R1"MMP2"IL13RA1"PSMA2"DUSP3"IL6R"IL27RA"IL18BP"CASP3"TYK2"MAPK3"CD36"IL22"CRLF2"PSME1"BCL2L1"JAK2"SOD1"LCK"MMP9"CCL2"IL22RA2"FN1"IL6"HNRNPA2B1"CSF1R"FYN"IL12RB1")	c("CTSG"CD36"CCL2"CSF3R"IL1RL1"IL16"TGFB1"IL15RA")	NA
REACTOME_SIGNALING_BY_NTRK2_TRKB	SIGNALING BY NTRK2 TRKB	0.00594396	25	c("PIK3CA"SHC1"RAC1"NTRK2")	c("Bronchial.Biopsy._mRNA"Sputum_mRNA"Serum_somaSCAN")	NA	c("PLCG1"NTRK2"GAB1"RAC1"SHC1"SRC"PIK3R1")	NA	NA	PIK3CA	NA	c("RAC1"SHC1"PTPN11")	NA	NA
REACTOME_INTRACELLULAR_SIGNALING_BY_SECOND_MESSENGERS	INTRACELLULAR SIGNALING BY SECOND MESSENGERS	0.0176511	307	c("IL1RL1"PDE1A"ADCY5"ERBB2"INSR"PIK3CA"PSMA2"RAC1"KIT")	c("Sputum_mRNA"Serum_somaSCAN")	NA	NA	NA	NA	c("ADCY5"PIK3CA"INSR"ERBB2")	NA	c("PDPK1"RAC1"PTPN11"AREG"PRKACA"ERBB4"CAMK2B"CAMK2D"EGFR"PRKCA"RPS27A"FGF16"PSMA6"MAPK1"MDM2"PSMA2"FGF10"CAMKK1"FLT3"INSR"ERBB2"MAPK3"FGFR1"SRC"PRKCD"PSME1"CAMK2A"FGF9"MET"FGF20"LCK")	NA	NA
REACTOME_SIGNALING_BY_RECEPTOR_TYROSINE_KINASES	SIGNALING BY RECEPTOR TYROSINE KINASES	0.00636127	519	c("NRP1"F3"TEC"ERBB2"INSR"CXCL12"MMP9"ID4"PIK3CA"SHC1"RAC1"KIT"NTRK2")	c("Bronchial.Biopsy._mRNA"Sputum_mRNA"Serum_somaSCAN")	NA	c("NRP1"FLRT2"DNAL4"LAMA4"ATP6V0C"FGFR1"BAIAP2"PDGFD"ID4"BAX"COL1A2"PPP2R1B"UBB"PLCG1"ATP6V1G1"MMP9"THBS2"COL1A1"CXCL12"RPS6KA5"MEF2C"VEGFA"FGF7"ATP6V0E1"TCF12"CAV1"NCBP1"PIK3R2"ITPR2"NCF2"NTRK2"HGFAC"NTRK3"THBS4"FGFR2"LAMC2"GAB1"SPRY1"ITGB1"RAC1"CRKL"SHC1"DOCK1"SRC"MUC20"PGR"PIK3R1"ROCK1"ADAP1"PSENEN"AP2A1"WASF3"LAMC1"PDGFRB"RAB4B"EPS15L1"PAG1""ROCK2""PTPN3""HSP90AA1""ATP6V0D1""UBC""AP2A2""MEF2A…	NA	NA	c("PIK3CA"INSR"ERBB2"COL6A6")	NA	c("PDPK1"RAC1"SHC1"PTPN11"CSK"EPS15L1"AREG"PRKACA"CDH5"IGF1R"RPS6KA3"TEC"FLT4"PTPN6"ERBB4"IL2RG"CXCL12"GFAP"ADCYAP1"FER"SPINT1"LYN"EGFR"PRKCA"RPS27A"CRK"APOE"FGF16"MAPK1"PRKCB"DUSP3"FGF10"FLT3"INSR"ERBB2"MAPK3"FGFR1"SRC"PRKCD"SPHK1"NTRK2"FGF9"NTRK3"MET"JAK2"FGF20"LCK"MMP9")	NA	NA
REACTOME_NTRK2_ACTIVATES_RAC1	NTRK2 ACTIVATES RAC1	0.034665	5	c("RAC1"NTRK2")	Serum_somaSCAN	NA	NA	NA	NA	NA	NA	c("RAC1"NTRK2"FYN")	NA	NA
REACTOME_ACTIVATED_NTRK2_SIGNALS_THROUGH_CDK5	ACTIVATED NTRK2 SIGNALS THROUGH CDK5	0.0427745	6	c("RAC1"NTRK2")	Serum_somaSCAN	NA	NA	NA	NA	NA	NA	c("RAC1"NTRK2")	NA	NA
REACTOME_SIGNALING_BY_ERBB2_ECD_MUTANTS	SIGNALING BY ERBB2 ECD MUTANTS	0.0168662	16	c("ERBB2"PIK3CA"SHC1")	c("Sputum_mRNA"Serum_somaSCAN")	NA	NA	NA	NA	c("PIK3CA"ERBB2")	NA	c("SHC1"EGFR"ERBB2")	NA	NA
REACTOME_NERVOUS_SYSTEM_DEVELOPMENT	NERVOUS SYSTEM DEVELOPMENT	0.00364513	580	c("NRP1"CNTN1"SEMA6A"L1CAM"ERBB2"EFNA5"MYH14"CXCL12"CFL1"MMP9"PIK3CA"PSMA2"SHC1"RAC1")	c("Bronchial.Biopsy._mRNA"Sputum_mRNA"Serum_somaSCAN")	NA	c("SLIT3"ARHGEF12"CNTN1"NRP1"RPL13"SCN7A"FGFR1"PSMB3"PLXND1"PPP3CB"MYL12B"UBB"ARHGEF11"PLCG1"PSMB10"MYH14"MMP9"EFNA5"CLASP1"PSMC4"SPTBN1"CXCL12"PAK6"SDC2"DCX"RPL7"RPS6KA5"GFRA1"PSMD8"SPTAN1"RPS28"RPL5"DPYSL2"NCBP1"PIK3R2"ARPC3"RPL11"RPL6"PSMB5"GAB1"ITGB1"HSPA8"RAC1"TUBA1C"CLASP2"SHC1"CD24"SLIT2"DOCK1"SRC"TUBB3"PIK3R1"ROCK1"PSENEN"AP2A1"MBP""LAMC1""SCN3B""RPS18""ARPC2""EZR""PSMA4""PIK3CD""EFNB3""R…	NA	NA	c("PIK3CA"ERBB2"COL6A6"SEMA6A"YES1"PSMD5"COL9A2"MYH14"RAP1GAP"DLG3"RPL29"EGR2"PLXNA2"CACNB3"LAMA2"RHOB"MYL12B"UTRN"RPL26"PDLIM7"GRB2"PSMA2"RPL37"CACNA1C"GSK3B"RPL14"EFNB2"AP2A1"RPL7"RPLP2"MAP2K1"RGMB"SEMA3A"FLRT3"RPS29"GRIN1"CXCL12"PSMA1"RPL5"RPS9"RPS5"PSMD6"RPL36AL"TUBA1B"PSMB8"APH1A"RPL30"PLXNB1"TRIO"RPS10"DOK4"DCC"PRNP"RPS18"PSMC4"PSME2"PSMD10""NRP2""RPS26""MAPK12""SLIT2""CAP2""EFNB1""PSMD14""…	NA	c("CFL1"RAC1"SHC1"PTPN11"CNTN1"ROBO2"PRKACA"RPS6KA3"SEMA6A"ALCAM"ABL2"CXCL12"PRKCQ"LYN"EGFR"PRKCA"RPS27A"PSMA6"MAPK1"MMP2"PSMA2"EFNA5"EFNA4"ERBB2"EPHB2"EPHB4"MAPK3"ROBO3"FGFR1"SRC"UNC5C"PSME1"GFRA2"MET"EPHA10"MMP9")	NA	NA
